# Supplementary material for: Oxytocin use in trial of labor after cesarean and its relationship with risk of uterine rupture in women with one previous cesarean section: a meta-analysis of observational studies
Source: BMC Pregnancy Childbirth. 2021 Jan 6;21:11. doi: 10.1186/s12884-020-03440-7 (PMC7786988; doi:10.1186/s12884-020-03440-7)
Supplement: Supplementary file 1 — Additional file 1: Fig. S1. The pooled usage rate of oxytocin in spontaneous delivery group and induced labor group were 39.8% (95%CI: 0.532 to 0.682; p = 0.001; Pheterogeneity < 0.001) and 60.6% (95%CI: 0.452 to 0.759; p < 0.001; Pheterogeneity < 0.001), respectively. TOLAC, Trial of labor after a previous cesarean delivery; ES, effect size; CI, confidence interval. [file 12884_2020_3440_MOESM1_ESM.zip]

Archive with 2 entries (2 files):
- Fig.S1_revision.png
- Fig.S1_revisionR3.png
