# Supplementary material for: Oxytocin use in trial of labor after cesarean and its relationship with risk of uterine rupture in women with one previous cesarean section: a meta-analysis of observational studies
Source: BMC Pregnancy Childbirth. 2021 Jan 6;21:11. doi: 10.1186/s12884-020-03440-7 (PMC7786988; doi:10.1186/s12884-020-03440-7)
Supplement: Supplementary file 2 — Additional file 2: Fig. S2. The pooled rate of VBAC in spontaneous delivery group and induced labor group were 74.3% (95%CI: 0.679 to 0.807; p = 0.001; Pheterogeneity < 0.001) and 60.7% (95%CI: 0.532 to 0.682; p < 0.001; Pheterogeneity < 0.001), respectively. VBAC, vaginal birth after a cesarean section; ES, effect size; CI, confidence interval. [file 12884_2020_3440_MOESM2_ESM.zip]

Archive with 2 entries (2 files):
- Fig.S2_revision.png
- Fig.S2_revisionR3.png
