# Supplementary material for: Oxytocin use in trial of labor after cesarean and its relationship with risk of uterine rupture in women with one previous cesarean section: a meta-analysis of observational studies
Source: BMC Pregnancy Childbirth. 2021 Jan 6;21:11. doi: 10.1186/s12884-020-03440-7 (PMC7786988; doi:10.1186/s12884-020-03440-7)
Supplement: Supplementary file 3 — Additional file 3: Fig. S3. The pooled rate of uterine rupture in spontaneous delivery group and induced labor group were 0.7% (95%CI: 0.004 to 0.009; p < 0.001; Pheterogeneity < 0.001) and 2.2% (95%CI: 0.012 to 0.033; p = 0.0001; Pheterogeneity =0.051) respectively. TOLAC, Trial of labor after a previous cesarean delivery; ES, effect size; CI, confidence interval. [file 12884_2020_3440_MOESM3_ESM.zip]

Archive with 2 entries (2 files):
- Fig.S3_revision.png
- Fig.S3_revisionR3.png
