# Supplementary material for: Oxytocin use in trial of labor after cesarean and its relationship with risk of uterine rupture in women with one previous cesarean section: a meta-analysis of observational studies
Source: BMC Pregnancy Childbirth. 2021 Jan 6;21:11. doi: 10.1186/s12884-020-03440-7 (PMC7786988; doi:10.1186/s12884-020-03440-7)
Supplement: Supplementary file 4 — Additional file 4: Fig. S4. The sensitivity analysis by removing one study at the time to evaluate the weights of individual studies on the pooled SMDs. The result was relatively robust for the meta-analysis, with no reverse outcomes. [file 12884_2020_3440_MOESM4_ESM.zip]

Archive with 2 entries (2 files):
- S4_revision.png
- S4_revisionR3.png
