# Supplementary material for: Oxytocin use in trial of labor after cesarean and its relationship with risk of uterine rupture in women with one previous cesarean section: a meta-analysis of observational studies
Source: BMC Pregnancy Childbirth. 2021 Jan 6;21:11. doi: 10.1186/s12884-020-03440-7 (PMC7786988; doi:10.1186/s12884-020-03440-7)
Supplement: Supplementary file 5 — Additional file 5: Fig. S5. Funnel plots and Egger’s test were used to reveal possible publication bias. The results showed a possible overestimation of effect size in the usage rate of oxytocin in spontaneous delivery (p = 0.048), the rate of uterine rupture in both spontaneous delivery (p = 0.031) and induction of labor. [file 12884_2020_3440_MOESM5_ESM.zip]

Archive with 2 entries (2 files):
- Figure S5_revision.png
- Figure S5_revisionR3.png
